# Supplementary material for: Characteristics of the specific humoral response in patients with advanced solid tumors after active immunotherapy with a VEGF vaccine, at different antigen doses and using two distinct adjuvants
Source: BMC Immunol. 2017 Jul 26;18:39. doi: 10.1186/s12865-017-0222-z (PMC5530503; doi:10.1186/s12865-017-0222-z)
Supplement: Supplementary file 4 — Anti-VEGF IgG antibody titers prior and after vaccination during trial vaccinations. (XLS 41 kb) [file 12865_2017_222_MOESM4_ESM.xls]

## Sheet: IgG antibody titer
Anti-VEGF IgG antibody titers prior and after vaccination during trial vaccinations
Group Ag+V							Group Ag+2V							Group 2Ag+V
Id. Patient		week 0	week 5	week 9	week 13		Id. Patient		week 0	week 5	week 9	week 13		Id. Patient		week 0	week 5	week 9	week 13
CQ03	IgG Titer	3.5	77	274	481		CH15	IgG Titer	8.5	39.5	70.5	46.5		CH16	IgG Titer	13.5	27760	40041.5	48299.5
	Corrected Titer		73.5	270.5	477.5			Corrected Titer		31	62	38			Corrected Titer		27746.5	40028	48286
	Seroconversion		22	78.2857	137.429			Seroconversion		4.64706	8.29412	5.47059			Seroconversion		2056.3	2966.04	3577.74
	Maximum titer				477.5			Maximum titer			62				Maximum titer				48286
CH04	IgG Titer	22.5	38	40.5	101.5		CH19	IgG Titer	1	1386	27886	27157.5		JL29	IgG Titer	37.5	69	195.5	158.5
	Corrected Titer		15.5	18	79			Corrected Titer		1385	27885	27156.5			Corrected Titer		31.5	158	121
	Seroconversion		1.68889	1.8	4.51111			Seroconversion		1386	27886	27157.5			Seroconversion		1.84	5.21333	4.22667
	Maximum titer				79			Maximum titer			27885				Maximum titer			158
CH17	IgG Titer	43	101	2069	3600		CH27	IgG Titer	5	33.5	762.5	642		JL30	IgG Titer	9	28.5	215	364.5
	Corrected Titer		58	2026	3557			Corrected Titer		28.5	757.5	637			Corrected Titer		19.5	206	355.5
	Seroconversion		2.34884	48.1163	83.7209			Seroconversion		6.7	152.5	128.4			Seroconversion		3.16667	23.8889	40.5
	Maximum titer				3557			Maximum titer			757.5				Maximum titer				355.5
CH24	IgG Titer	8.5	31	2409	4515		CH39	IgG Titer	69	65.5	109	80.5		CH33	IgG Titer	23	144	29018.5	28711
	Corrected Titer		22.5	2400.5	4506.5			Corrected Titer		0	40	11.5			Corrected Titer		121	28995.5	28688
	Seroconversion		3.64706	283.412	531.176			Seroconversion		0.949275	1.57971	1.16667			Seroconversion		6.26087	1261.67	1248.3
	Maximum titer				4506.5			Maximum titer			40				Maximum titer			28995.5
CH32	IgG Titer	82.5	747.5	26528	16803.5		JL49	IgG Titer	50.5	1433	801	810		JL43	IgG Titer	1	17	9841	7999
	Corrected Titer		665	26445.5	16721			Corrected Titer		1382.5	750.5	759.5			Corrected Titer		16	9840	7998
	Seroconversion		9.06061	321.552	203.679			Seroconversion		28.3762	15.8614	16.0396			Seroconversion		17	9841	7999
	Maximum titer			26445.5				Maximum titer				759.5			Maximum titer			9840
JL41	IgG Titer	29.5	94010	55320	22820.5		JL22	IgG Titer	8	28.5	33.5	9		CH50	IgG Titer	22	141	1510.5	1629.5
	Corrected Titer		93980.5	55290.5	22791			Corrected Titer		20.5	25.5	1			Corrected Titer		119	1488.5	1607.5
	Seroconversion		3186.78	1875.25	773.576			Seroconversion		3.5625	4.1875	1.125			Seroconversion		6.40909	68.6591	74.0682
	Maximum titer		93980					Maximum titer			25.5				Maximum titer				1607.5
JL42	IgG Titer	40.5	836.5	695	526.5		CH06	IgG Titer	189.5	1460.5	8244.5	4137.5		JL12	IgG Titer	20.5	3457.5	No	3773
	Corrected Titer		796	654.5	486			Corrected Titer		1271	8055	3948			Corrected Titer		3437	No	3752.5
	Seroconversion		20.6543	17.1605	13			Seroconversion		7.70712	43.5066	21.8338			Seroconversion		168.659	No	184.049
	Maximum titer		796					Maximum titer			8055				Maximum titer			No	3752.5
JL21	IgG Titer	93.5	108	71	Death		CQ44	IgG Titer	11.5	564.5	202.5	63.5		CH35	IgG Titer	11	971	70188.5	25941.5
	Corrected Titer		14.5	0	Death			Corrected Titer		553	191	52			Corrected Titer		960	70177.5	25930.5
	Seroconversion		1.15508	0.759358	Death			Seroconversion		49.087	17.6087	5.52174			Seroconversion		88.2727	6380.77	2358.32
	Maximum titer		14.5					Maximum titer		553					Maximum titer			70177.5
CH14	IgG Titer	132	7957.67	27882	Death		CH05	IgG Titer	26	225.5	38	Death		CH01	IgG Titer	12.5	6	Death	Death
	Corrected Titer		7825.67	27750	Death			Corrected Titer		199.5	12	Death			Corrected Titer		0	Death	Death
	Seroconversion		60.2854	211.227	Death			Seroconversion		8.67308	1.46154	Death			Seroconversion		0.5	Death	Death
	Maximum titer			27750				Maximum titer		199.5					Maximum titer			Death	Death
CQ34							CH36	IgG Titer	33.5	34	34	Death		CH02	IgG Titer
								Corrected Titer		0.5	0.5	Death			Corrected Titer
								Seroconversion		1.01493	1.01493	Death			Seroconversion
								Maximum titer		0.5	0.5				Maximum titer
Group ½Ag+Al							Group Ag+Al
Id. Patient		week 0	week 6	week 9	week 13		Id. Patient		week 0	week 6	week 9	week 13
CH08	IgG Titer	12.5	10.5	25	6.5		CH07	IgG Titer	16	32.5	471	460
	Corrected Titer		0	12.5	0			Corrected Titer		16.5	455	444
	Seroconversion		0.84	2	0.52			Seroconversion		2.03125	29.4375	28.75
	Maximum titer			12.5				Maximum titer			455
CH09	IgG Titer	43	52.5	32	50.5		CQ13	IgG Titer	120	131.5	463.5	693.5
	Corrected Titer		9.5	0	7.5			Corrected Titer		11.5	343.5	573.5
	Seroconversion		1.22093	0.744186	1.17442			Seroconversion		1.09583	3.8625	5.77917
	Maximum titer		9.5					Maximum titer				573.5
CH20	IgG Titer	15	34	50	93		CQ28	IgG Titer	269.5	270.5	5855	4314
	Corrected Titer		19	35	78			Corrected Titer		1	5585.5	4044.5
	Seroconversion		2.26667	3.33333	6.2			Seroconversion		1.00371	21.7254	16.0074
	Maximum titer				78			Maximum titer			5585.5
CH25	IgG Titer	0	No	0	0		CH37	IgG Titer	55.5	97.5	500.5	546
	Corrected Titer		No	0	0			Corrected Titer		42	445	490.5
	Seroconversion		No	1	1			Seroconversion		1.75676	9.01802	9.83784
	Maximum titer							Maximum titer				490.5
CH46	IgG Titer	11.6667	24.3333	31.6667	64.6667		CH45	IgG Titer	28.5	348	2450.5	2714
	Corrected Titer		12.6667	20	53			Corrected Titer		319.5	2422	2685.5
	Seroconversion		2.08571	2.71429	5.54286			Seroconversion		12.2105	85.9825	95.2281
	Maximum titer				53			Maximum titer				2685.5
JL47	IgG Titer	5	11	7	18		JL48	IgG Titer	14.5	16	54	184.5
	Corrected Titer		6	2	13			Corrected Titer		1.5	39.5	170
	Seroconversion		2.2	1.4	3.6			Seroconversion		1.10345	3.72414	12.7241
	Maximum titer				13			Maximum titer				170
CH18	IgG Titer	49.5	30	23.5	8.5		JL11	IgG Titer	2	3.5	5	14
	Corrected Titer		0	0	0			Corrected Titer		1.5	3	12
	Seroconversion		0.606061	0.474747	0.171717			Seroconversion		1.75	2.5	7
	Maximum titer							Maximum titer				12
JL23	IgG Titer	10.5	6.5	923.5	793		CH10	IgG Titer	8	6	473	1184.5
	Corrected Titer		0	913	782.5			Corrected Titer		0	465	1176.5
	Seroconversion		0.619048	87.9524	75.5238			Seroconversion		0.75	59.125	148.062
	Maximum titer			913				Maximum titer				1176.5
JL40	IgG Titer	5.5	23.5	50.5	No		CH26	IgG Titer	1	92	Death	Death
	Corrected Titer		18	45	No			Corrected Titer		91	Death	Death
	Seroconversion		4.27273	9.18182	No			Seroconversion			Death	Death
	Maximum titer			45	No			Maximum titer		91
CQ38	IgG Titer	18	74	Death	Death		CH31	IgG Titer	4.5	Death	Death	Death
	Corrected Titer		56	Death	Death			Corrected Titer			Death	Death
	Seroconversion		4.11111	Death	Death			Seroconversion			Death	Death
	Maximum titer		56					Maximum titer
